# Supplementary material for: The Disassociation of A3G-Related HIV-1 cDNA G-to-A Hypermutation to Viral Infectivity
Source: Viruses. 2024 May 4;16(5):728. doi: 10.3390/v16050728 (PMC11126051; doi:10.3390/v16050728)
Supplement: Supplementary file 1 [file viruses-16-00728-s001.zip]

Archive with 1 entries (1 files):
- viruses-2939018-supplementary.pptx
